# Supplementary material for: Perinatal Endocrine–Cardiac Axis: A Narrative Review of Long-Term Cardiovascular Risks in Women with Gestational Diabetes, Hypertensive Disorders, and Thyroid Dysfunction
Source: Biomedicines. 2026 Jun 10;14(6):1322. doi: 10.3390/biomedicines14061322 (PMC13297138; doi:10.3390/biomedicines14061322)
Supplement: Supplementary file 1 [file biomedicines-14-01322-s001.zip]

Archive with 1 entries (1 files):
- biomedicines-4357809-supplementary.pdf
